# Supplementary material for: Dynamical shapes of droplets of cyclodextrin-surfactant solutions
Source: Sci Rep. 2022 Mar 28;12:5252. doi: 10.1038/s41598-022-09267-w (PMC8960811; doi:10.1038/s41598-022-09267-w)
Supplement: Supplementary file 1 — Supplementary Information. [file 41598_2022_9267_MOESM1_ESM.zip]

Archive with 12 entries (12 files):
- Drop-R020.mp4
- __MACOSX/._Drop-R020.mp4
- Drop-R034.mp4
- __MACOSX/._Drop-R034.mp4
- Drop-R041.mp4
- __MACOSX/._Drop-R041.mp4
- Exp-R=0.20.mp4
- __MACOSX/._Exp-R=0.20.mp4
- Exp-R=0.34.mp4
- __MACOSX/._Exp-R=0.34.mp4
- Exp-R=0.41.mp4
- __MACOSX/._Exp-R=0.41.mp4
